# Supplementary material for: Instrumental variable estimation in semi‐parametric additive hazards models
Source: Biometrics. 2018 Aug 2;75(1):110–20. doi: 10.1111/biom.12952 (PMC7379316; doi:10.1111/biom.12952)
Supplement: Supplementary file 2 — Supplementary Data Code S1. [file BIOM-75-110-s002.txt]

## code for two-stage IV estimation for full population

library(timereg)
library(ggplot2)

## Data downloaded from https://upjohn.org/node/950
data <- read.delim("illinois.dat", sep="\n")

extract <- function(s, a, b) as.numeric(substr(s, a, b))

df <- do.call(rbind, lapply(1:nrow(data), function(i) {
  s <- as.character(data[i,])
  data.frame(AGE=extract(s,1,2), MALE=extract(s,81,81), 
             BLACK=extract(s,28,28), PREPEARN=extract(s,107,113), 
             DEPALLOW=extract(s,37,41), WKBENEFT=extract(s,192,196),
             REHIREDT=extract(s,122,127), REHIREIN=extract(s,120,120), 
             CONTROL=extract(s,36,36), HIE=extract(s,45,45), 
             JSIE=extract(s,47,47), BONELIGB=extract(s,29,29), 
             CLAIMDT=extract(s,30,35), LAGREE=extract(s,80,80),
             WKPAID=extract(s,197,199))
}))
    
## log of pre-unemployment earnings
df$LNBPE <- pmax(0, log(df$PREPEARN))
df$LNBPE[is.na(df$PREPEARN)] <- 0

## log of the weekly amount of UI benefits plus dependence allowance
df$LNBEN <- pmax(0, log(df$WKBENEFT + df$DEPALLOW))

## claimant benefit group or control
df <- df[df$JSIE == 1 | df$CONTROL == 1,]

## full compliance in control group
df$LAGREE[df$CONTROL == 1] <- 0
df$LAGREE[is.na(df$LAGREE)] <- 0

## survival time
df$time <- pmin(df$WKPAID, 26)

## censoring indicator
df$status <- (df$REHIREIN == 1) & (df$time < 26)

## first stage logistic regression
fit1 <- glm(LAGREE ~ JSIE + AGE + LNBPE + MALE + BLACK + LNBEN, 
            data=df, family=binomial)
    
## first stage residual
df$Delta <- residuals(fit1, type="response")
df$DeltaIV <- df$Delta*df$JSIE

## predicted exposure for 2SLS
df$prLAGREE <- predict(fit1, type="response")

## second stage

## only time-dependent effects
np0 <- aalen(Surv(time, status) ~ LAGREE + AGE + LNBPE + MALE + BLACK + LNBEN, data=df, robust=0)
np2SRI <- aalen(Surv(time, status) ~ LAGREE + AGE + LNBPE + MALE + BLACK + LNBEN + DeltaIV,  data=df, robust=0)
np2SLS <- aalen(Surv(time, status) ~ prLAGREE + AGE + LNBPE + MALE + BLACK + LNBEN, data=df, robust=0)

## exposure time-independent
sp0 <- aalen(Surv(time, status) ~ const(LAGREE) + AGE + LNBPE + MALE + BLACK + LNBEN, data=df, robust=0)
sp2SRI <- aalen(Surv(time, status) ~ const(LAGREE) + AGE + LNBPE + MALE + BLACK + LNBEN + DeltaIV, data=df, robust=0)
sp2SLS <- aalen(Surv(time, status) ~ const(prLAGREE) + AGE + LNBPE + MALE + BLACK + LNBEN, data=df, robust=0)

## estimated exposure effects
beta0 <- round(sp0$gamma[1], 4)
beta2SRI <- round(sp2SRI$gamma[1], 4)
beta2SLS <- round(sp2SLS$gamma[1], 4)

## ordered event times
times <- np0$cum[,1]
    
## collect everything in data.frame for plotting
res <- data.frame(time=times,
	          col=factor(rep(c(1,2,3), each=length(times))),
                  lty=factor(rep(c(1,2), each=3*length(times))),
                  method=rep(c("np0", "np2SRI", "np2SLS", "sp0", "sp2SRI", "sp2SLS"), 
                             each=length(times)),
                  value=c(np0$cum[,3], np2SRI$cum[,3], np2SLS$cum[,3], 
                  times*beta0, times*beta2SRI, times*beta2SLS))
    
ggplot(res, aes(x=time, y=value, colour=col, linetype=lty)) + geom_line() + 
       scale_linetype_manual(name="Type", labels=c("NP", "SP"), values=c(1,2)) +
       scale_colour_manual(name="Method", labels=c("Naive", "2SRI", "2SLS"), 
                           values=c("black", "red", "green")) + 
       xlab("Weeks benefit paid") + ylab("Cumulative coefficient") + theme_bw()


## When doing the analysis for male / females only the above code is the same, but
## in the first and second stage regression formulas the covariate MALE is removed
## and a subset of the data (female: x=0, male: x=1) is selected:
## df <- df[df$MALE == x,]
